# Supplementary material for: Formation Mechanism of Lipid and Flavor of Lard Under the Intervention of Heating Temperature via UPLC-TOF-MS/MS with OPLS-DA and HS-GC-IMS Analysis
Source: Foods. 2025 Jul 11;14(14):2441. doi: 10.3390/foods14142441 (PMC12295278; doi:10.3390/foods14142441)
Supplement: Supplementary file 1 [file foods-14-02441-s001.zip]

Archive with 1 entries (1 files):
- foods-3740527-supplementary.pdf
